# Supplementary material for: Effects of preservative fluid associated possible donor-derived carbapenem-resistant Klebsiella Pneumoniae infection on kidney transplantation recipients
Source: BMC Nephrol. 2022 Mar 14;23:101. doi: 10.1186/s12882-022-02733-7 (PMC8919621; doi:10.1186/s12882-022-02733-7)
Supplement: Supplementary file 1 — Additional file 1. [file 12882_2022_2733_MOESM1_ESM.xlsx]

## Sheet: Sheet1
Donors with or without a CRKP-positive culture	Sex	Age	Brain trauma(Cause of death)	Cerebrovascular accidents(Cause of death)	Brain tumour(Cause of death)	Others(Cause of death)	ICU stay in days(d)	Warm ischaemia（min)	Ⅰ(China classification of donation )	Ⅱ(China classification of donation )	Ⅲ(China classification of donation )
1	0	50	1	0	0	0	33	14	0	1	0
1	1	54	1	0	0	0	20	13	0	0	1
1	0	51	1	0	0	0	21	10	0	0	1
1	1	49	0	0	0	1	36	14	0	0	1
1	1	31	0	1	0	0	30	13	1	0	0
1	1	45	1	0	0	0	45	9	0	0	1
1	1	49	1	0	0	0	30	10	0	0	1
1	0	59	0	0	1	0	19	11	0	0	1
1	1	69	1	0	0	0	44	10	0	0	1
1	0	52	0	1	0	0	30	12	0	0	1
1	1	50	0	1	0	0	39	9	0	0	1
0	0	30	1	0	0	0	12	13	0	1	0
0	1	33	1	0	0	0	10	14	0	0	1
0	1	43	1	0	0	0	12	16	0	0	1
0	1	50	1	0	0	0	14	18	0	0	1
0	1	60	1	0	0	0	15	9	1	0	0
0	1	30	1	0	0	0	10	9	0	0	1
0	1	55	1	0	0	0	10	9	0	0	1
0	0	46	1	0	0	0	7	9	0	0	1
0	0	33	1	0	0	0	5	9	0	0	1
0	0	55	1	0	0	0	8	9	0	0	1
0	0	66	1	0	0	0	9	7	0	0	1
0	0	45	0	0	1	0	16	7	1	0	0
0	0	43	0	0	1	0	12	7	1	0	0
0	0	41	0	0	1	0	12	6	1	0	0
0	1	42	1	0	0	0	11	9	0	1	0
0	1	43	0	0	0	1	4	11	0	1	0
0	1	44	0	0	0	1	15	12	0	1	0
0	1	56	0	0	0	1	12	13	0	0	1
0	1	46	0	1	0	0	11	14	0	0	1
0	1	47	1	0	0	0	10	13	0	0	1
0	1	48	1	0	0	0	10	15	0	0	1
0	1	48	1	0	0	0	10	13	0	0	1
0	0	49	1	0	0	0	3	12	0	0	1
0	0	50	1	0	0	0	5	11	0	0	1
0	0	34	1	0	0	0	7	10	0	0	1
0	0	34	1	0	0	0	9	10	0	0	1
0	0	38	1	0	0	0	10	10	0	0	1
0	0	39	1	0	0	0	11	6	0	0	1
0	0	67	1	0	0	0	11	8	0	0	1
0	0	65	0	1	0	0	10	9	0	0	1
0	1	60	0	1	0	0	10	11	0	0	1
0	1	56	0	1	0	0	12	12	0	1	0
0	1	57	1	0	0	0	14	13	0	1	0
0	1	58	1	0	0	0	15	14	0	1	0
0	1	59	1	0	0	0	17	13	0	1	0
0	1	55	1	0	0	0	16	15	0	1	0
0	1	54	0	1	0	0	11	11	1	0	0
0	1	43	0	1	0	0	10	11	1	0	0
0	1	54	0	1	0	0	17	10	1	0	0
0	1	54	0	0	1	0	18	10	1	0	0
0	1	52	0	0	1	0	19	11	1	0	0
0	0	51	0	0	1	0	33	9	0	0	1
0	0	37	0	0	0	1	11	8	0	0	1
0	0	38	0	0	0	1	7	9	0	0	1
0	0	56	0	0	0	1	8	9	0	0	1
0	0	57	0	0	0	1	9	9	0	0	1
0	0	58	1	0	0	0	12	10	0	0	1
0	0	59	1	0	0	0	11	15	0	0	1
0	0	60	1	0	0	0	4	15	0	0	1
0	0	61	1	0	0	0	5	15	0	0	1
0	0	62	1	0	0	0	6	15	0	0	1
0	1	63	1	0	0	0	7	16	0	0	1
0	1	64	0	0	1	0	8	16	0	0	1
0	1	44	0	0	1	0	9	12	0	0	1
0	1	45	0	0	1	0	10	12	0	0	1
0	1	46	0	1	0	0	11	12	0	0	1
0	1	47	0	1	0	0	12	13	0	0	1
0	1	48	0	1	0	0	12	13	0	1	0
0	1	49	0	1	0	0	12	14	0	1	0
0	1	37	0	1	0	0	11	14	0	1	0
0	0	38	0	0	0	1	10	15	0	1	0
0	0	56	0	0	0	1	10	15	0	1	0
0	0	57	0	0	0	1	10	8	1	0	0
0	0	58	1	0	0	0	11	8	1	0	0
0	0	59	1	0	0	0	12	8	1	0	0
0	0	60	1	0	0	0	11	8	1	0	0
0	1	61	1	0	0	0	11	9	0	0	1
0	1	62	1	0	0	0	11	9	0	0	1
0	1	63	1	0	0	0	10	9	0	0	1
0	1	64	1	0	0	0	5	14	0	0	1
0	1	44	1	0	0	0	6	13	0	0	1
0	1	45	1	0	0	0	7	15	0	0	1
0	1	66	1	0	0	0	8	15	0	0	1
0	1	44	0	1	0	0	9	16	0	0	1
0	0	45	0	1	0	0	10	16	0	0	1
0	0	51	0	1	0	0	25	9	0	0	1
0	0	29	0	1	0	0	21	10	0	0	1
0	0	28	0	1	0	0	18	11	0	0	1
0	0	44	0	0	1	0	30	12	0	1	0
0	0	43	0	0	1	0	24	12	0	1	0
0	0	42	0	0	0	1	23	12	0	1	0
0	0	41	0	0	0	1	25	14	1	0	0
0	0	33	1	0	0	0	12	15	1	0	0
0	0	36	1	0	0	0	7	8	1	0	0
0	1	37	1	0	0	0	8	8	1	0	0
0	1	38	1	0	0	0	9	9	0	1	0
0	1	39	1	0	0	0	10	9	0	1	0
0	1	40	1	0	0	0	11	9	0	1	0
0	1	45	1	0	0	0	23	10	0	1	0
0	1	45	1	0	0	0	18	11	0	0	1
0	1	45	1	0	0	0	33	12	0	0	1
0	1	46	0	1	0	0	16	13	0	0	1
0	1	49	0	1	0	0	19	14	0	0	1
