# Supplementary material for: Effects of preservative fluid associated possible donor-derived carbapenem-resistant Klebsiella Pneumoniae infection on kidney transplantation recipients
Source: BMC Nephrol. 2022 Mar 14;23:101. doi: 10.1186/s12882-022-02733-7 (PMC8919621; doi:10.1186/s12882-022-02733-7)
Supplement: Supplementary file 2 — Additional file 2. [file 12882_2022_2733_MOESM2_ESM.xlsx]

## Sheet: Sheet1
Recipients with graft loss or death	pdd-CRKP	Age	Sex	BMI	Diabetes mellitus（Aetiology of kidney failure）	Hypertension（Aetiology of kidney failure）	Glomerulonephritis（Aetiology of kidney failure）	Others（Aetiology of kidney failure）	Delayed graft function	Haemodialysis	Peritoneal dialysis	Duration of haemodialysis	Duration of peritoneal dialysis	Anti-thymocyte globulin induction	Antibiotic regimen containing ceftazidime avibatan	Surgical site infection	Urinary tract infection	Pneumonia	Bloodstream infection	Prophylactic antimicrobial therapy regimens
0	1	28	1	20.58	0	0	1	0	0	1	0	2	0	0	0	1	0	0	0	Tigecycline+ meropenem
1	1	29	1	16.32	0	0	1	0	1	1	0	7	0	0	0	1	1	1	1	Tigecycline+ imipenem
1	1	36	1	27.75	0	0	1	0	0	1	0	0.04	0	1	0	1	1	0	1	CAZ-AVI as salvage therapy
1	1	38	1	24.91	0	0	1	0	0	1	0	3	0	1	0	1	0	0	1	Tigecycline+ imipenem
1	1	48	1	21.97	0	1	0	0	0	1	0	5	0	0	1	1	0	1	1	Tigecycline+ meropenem
1	1	45	0	22.22	1	0	0	0	0	0	1	0	4	0	0	0	0	0	1	Tigecycline+ meropenem
0	1	16	0	18.35	0	0	1	0	0	1	0	1	0	0	1	1	0	0	0	CAZ-AVI + meropenem
0	1	23	0	18.75	0	0	1	0	0	1	0	5	0	0	1	1	0	0	0	CAZ-AVI + meropenem
0	0	35	1	18.77	0	0	1	0	0	1	0	10	0	0	0	0	0	0	0	Tigecycline+ meropenem
0	1	31	1	25.09	0	0	1	0	0	1	0	1	0	0	1	0	0	0	1	CAZ-AVI + meropenem
0	1	44	1	19.03	0	0	1	0	1	1	0	13	0	0	1	1	1	0	1	CAZ-AVI as salvage therapy
0	1	37	0	28.39	0	0	1	0	1	0	1	0	4	0	1	1	0	0	1	CAZ-AVI as salvage therapy
0	0	29	1	28.08	0	0	1	0	0	1	0	5	0	1	1	0	0	0	0	CAZ-AVI + meropenem
0	0	58	1	28.02	1	0	0	0	0	0	1	0	1	0	1	0	0	0	0	CAZ-AVI + meropenem
0	1	37	1	20.11	0	0	0	1	0	1	0	0.5	0	1	1	1	0	0	0	CAZ-AVI as initial therapy
0	1	55	1	23.51	0	1	0	0	1	1	0	5	0	1	1	1	0	0	0	CAZ-AVI as initial therapy
0	0	34	1	21.15	0	0	1	0	0	1	0	2	0	1	1	0	0	0	0	CAZ-AVI as initial therapy
0	0	29	1	22.2	0	0	1	0	1	1	0	2	0	1	0	0	0	0	0	CAZ-AVI as initial therapy
0	1	48	0	21.64	0	0	1	0	1	1	0	0.25	0	0	1	0	0	0	1	Tigecycline+ meropenem
1	1	25	1	21.97	0	0	1	0	0	0	1	0	1	0	0	0	0	0	1	Tigecycline+ imipenem

## Sheet: 移植肾切除或丢失
姓名	Gender	Age	BMI	HTA	DM	Glomerulonephritis	Others	HD	PD	Duration of HD	Duration of PD	DGF	ATG induction	发生供体来源性感染	使用含有头孢他啶的药物	发现阳性至使用头孢他啶的时间
王金跃														1	0
陶振亚														1	0
张连义														1	1
裴仁强														1	0
陶新华														1	0
胡娣														1	0
杨修斌														1	0
沈乐														0	1
刘井倩														1	1
杨杨														0	0
孟祥虎														1	0
肖世国														1	1
吴丽娜														1	1
陈光辉														0	1
许建棠														0	1
谢运辉														1	1
朱再波														1	1
周兵														0	1
姚钦														0	0
郝文芳														1	1
